# Supplementary material for: Rosmarinic Acid-Grafted Dextran/Gelatin Hydrogel as a Wound Dressing with Improved Properties: Strong Tissue Adhesion, Antibacterial, Antioxidant and Anti-Inflammatory
Source: Molecules. 2023 May 11;28(10):4034. doi: 10.3390/molecules28104034 (PMC10223410; doi:10.3390/molecules28104034)
Supplement: Supplementary file 1 [file molecules-28-04034-s001.zip]

Archive with 1 entries (1 files):
- molecules-2334511-supplementary.pdf
